# Supplementary material for: A viral assembly inhibitor blocks SARS-CoV-2 replication in airway epithelial cells
Source: Commun Biol. 2024 Apr 22;7:486. doi: 10.1038/s42003-024-06130-8 (PMC11035691; doi:10.1038/s42003-024-06130-8)
Supplement: Supplementary file 7 — Supplementary Data 5 [file 42003_2024_6130_MOESM7_ESM.xlsx]

## Sheet: Figure 2
Figure 1
a					b					c					e
PAV-104 concentration (nM)	Percentage				PAV-104 concentration (nM)	fold change				PAV-104 concentration (nM)	TCID50				PAV-104 concentration (nM)	FITC+ Percentage
10000	41.4677	42.037	42.891		0	1.327	0.954	0.718		0	4.5	4.41	4.67		0	77.1798	97.4755	71.682
5000	42.3691	43.5078	43.1757		6.25	0.414	0.584	0.563		6.25	4	4.12	4		6.25	43.4865	29.3007	43.1182
2500	44.9786	45.0735	41.5625		25	0.064	0.106	0.094		25	3.8	3.8	3.43		25	7.7821	11.4919	4.91607
1000	42.3217	44.1246	48.1101		50	0.037	0.015	0.016		50	3	2.9	3.29		50	0.108662	0.182621	0.106351
500	49.8181	47.3509	44.9786		100	0.004	0.003	0.007		100	2.8	2.57	2.57		100	0.0176336	0.0175716	0.0187864
250	55.9861	62.7234	57.362
100	66.6614	70.9315	76.6725
50	74.7272	86.1616	89.4354
25	93.9427	82.1287	79.8039
10	106.801	92.5668	92.5668
5	101.582	100.016	84.1215
1	104.428	99.2567	96.315

## Sheet: Figure 3
Figure 3
a								b
	PAV-104 Treatment			Remdesivir Treatment					PAV-104 Treatment			Remdesivir Treatment
Concentration (nM)	fold change							Concentration (nM)	Percentage
0	1.146	1.068	0.786	1.146	1.068	0.785		0	-14.6	-6.8	21.4	-14.6	-6.8	21.5
0.4	0.435	1.019	1.02					0.4	56.5	-1.9	-2
1				0.825	0.597	0.887		1				17.5	40.3	11.3
1.6	0.326	0.7	0.252					1.6	67.4	30	74.8
6.25	0.309	0.255	0.412					6.25	69.1	74.5	58.8
10				0.477	0.321	0.728		10				52.3	67.9	27.2
12.5	0.275	0.139	0.142					12.5	72.5	86.1	85.8
25	0.044	0.111	0.088					25	95.6	88.9	91.2
50	0.037	0.015	0.016					50	96.3	98.5	98.4
100	0.004	0.003	0.007	0.066	0.075	0.11		100				93.4	92.5	89
500				0.064	0.058	0.056		500				93.6	94.2	94.4
1000				0.057	0.067	0.061		1000				94.3	93.3	93.9
2500				0.058	0.066	0.073		2500				94.2	93.4	92.7
5000				0.059	0.059	0.057		5000				94.1	94.1	94.3
c								d
	PAV-104 Treatment			Remdesivir Treatment					PAV-104 Treatment			Remdesivir Treatment
Concentration (nM)	TCID50							Concentration (nM)	Percentage
0	3.8	3.8	3.6667	4.5	3.75	3.5		0	-9.47094	-9.47094	19.4624	-134.8	58.3	76.5
0.4	3.57	3.41	3.41					0.4	35.5387	55.4037	55.4037
1				3.75	3.833	3.6667		1				58.3	49.5	65.5
1.6	3.386	3.5	2.8					1.6	57.8013	45.1346	89.0529
6.25	2.667	2.8	2.8					6.25	91.9407	89.0529	89.0529
10				3.5	2.8	3.43		10				76.5	95.3	80
12.5	2.75	2.57	2.41					12.5	90.2434	93.5539	95.5404
25	2.57	2.41	2.5					25	93.5539	95.5404	94.5135
50	2.29	1.9	2.5					50	96.617	98.6218	94.5135
100	2.42	1.667	1.8	2	2.41	2		100	95.4365	99.1941	98.9053	99.3	98.1	99.3
500				2.29	2	2.12		500				98.6	99.3	99
1000				2.23	2	2		1000				98.7	99.3	100
2500				2	1.667	1.8		2500				99.3	99.7	100
5000				1.8	1.667	1.75		5000				99.5	99.7	100

## Sheet: Figure 4
Figure 4
a						b
	Fold change						Delta			Omicron
Heat-inactivated	1	1	1				Fold change
SARS-CoV-2+DMSO	2.43849e+06	485786	153630			Heat-inactivated	1	1	1	1	1	1
SARS-CoV-2+PAV-104 6.25 nM	1.23252e+06	458810	74330.2			SARS-CoV-2+DMSO	2.40084e+06	4095870	38348670	3.05334e+06	1.17377e+06	27777188
SARS-CoV-2+PAV-104 25 nM	551633	205667	87148.7			SARS-CoV-2+PAV-104 50 nM	61769.1	51704.9	1.35652e+06	879450	207888	4.27546e+06
SARS-CoV-2+PAV-104 50 nM	257154	30324.2	20474.7

## Sheet: Figure 5
Figure 5
a										c					d
	SARS-2-S				VSV-G
	Fold change									Calu-3 cells	TCID50				primary AECs	Fold change
DMSO	0.914194	1.01306	1.01235	1.06039	1.04443	1.02875	1.0214	0.905427		1h-0	4.33	3.5	3.667		Heat-inactivated	1	1	1
PAV-104 6.25 nM	0.938178	1.00482	1.15002	1.17141	1.06226	1.07992	1.03165	0.939582		1h-50 nM	3.57	3.8	3.667		Pre-0	2.39767e+06	690042	82623.2
PAV-104 25 nM	1.00842	1.03996	1.08668	1.13432	1.02937	1.06484	0.999179	0.889157		Pre-0	3.8	3.667	4		Pre-50	1.18948e+06	718130	87886.9
PAV-104 50 nM	0.946297	0.96405	1.04323	1.14553	0.997357	1.01917	0.982594	0.955773		Pre-50 nM	3.8	4.41	4.29		Post-0	1.1054e+06	500127	139843
PAV-104 100 nM	0.921992	0.92308	0.956657	1.11775	1.00029	0.997116	0.999852	0.858865		Post-0	4.33	3.667	3.8		Post-50	183614	11049.8	30581
Positive serum	0.142981	0.182724	0.23151	0.343715	0.836897	0.859569	0.828276	0.752574		Post-50 nM	2.75	2.29	2.8

## Sheet: Figure 6
Figure 6
b											c											d
	Matrix			Nucleocapsid			Spike					Matrix			Nucleocapsid			Spike
	Fold change											Fold change											numbers of particles
pcDNA3.1+ DMSO	0	0	0	0	0	0	0	0	0		pcDNA3.1+ DMSO	0	0	0	0	0	0	0	0	0		pcDNA3.1+ DMSO	15500000000000	16000000000000	14800000000000	15300000000000	13500000000000
pcDNA3.1+ PAV-104 25 nM	0	0	0	0	0	0	0	0	0		pcDNA3.1+ PAV-104 25 nM	0	0	0	0	0	0	0	0	0		pcDNA3.1+ PAV-104 25 nM	14000000000000	20700000000000	15100000000000	13200000000000	12200000000000
MNSE PAV-104 DMSO	1	1	1	1	1	1	1	1	1		MNSE PAV-104 DMSO	1	1	1	1	1	1	1	1	1		MNSE PAV-104 DMSO	37700000000000	35800000000000	45000000000000	31400000000000	37600000000000
MNSE PAV-104 6.25 nM	0.900607	0.811622	0.97162	0.80366	0.806177	0.763019	1.00263	1.13031	1.01045		MNSE PAV-104 6.25 nM	1.25653	1.1457	1.30887	1.65583	1.30664	1.21484	0.938892	0.995316	0.997489		MNSE PAV-104 6.25 nM	38800000000000	30500000000000	32500000000000	27800000000000	30900000000000
MNSE PAV-104 12.5 nM	0.602808	0.527293	0.770291	0.663231	0.657506	0.605691	0.733983	0.599281	0.830719		MNSE PAV-104 12.5 nM	1.44777	1.33289	1.48134	1.00422	1.09706	1.04779	0.846162	1.06428	1.07866		MNSE PAV-104 12.5 nM	30100000000000	27900000000000	24500000000000	26600000000000	26200000000000
MNSE PAV-104 25 nM	0.2467	0.413687	0.659783	0.538841	0.568267	0.519204	0.349138	0.389626	0.594895		MNSE PAV-104 25 nM	1.64969	1.52709	1.74086	1.05909	1.07197	0.955471	0.904144	1.00998	1.02211		MNSE PAV-104 25 nM	27000000000000	24800000000000	23200000000000	21200000000000	20700000000000

## Sheet: Figure 7
Figure 7
a					c					d
	Fold change					Fold change					Numbers of particles
DMSO	0	0	0		DMSO	0	0	0		DMSO	16700000000	6260000000	11200000000
DMSO+ΔS-VRP	0.969	1.083	0.948		DMSO+ΔS-VRP	1.02568	1.06143	1.11618		DMSO+ΔS-VRP	26600000000	23300000000	38700000000
PAV-104 50 nM+ΔS-VRP	1.312	1.017	0.891		PAV-104 50 nM+ΔS-VRP	1.28364	0.928362	1.17352		PAV-104 50 nM+ΔS-VRP	15800000000	17700000000	11600000000

## Sheet: Figure 8
Figure 8
a								b
	Control column			PAV-104 column					DMSO		PAV-104
	Fold change								percentage
Mock	11.451			11.451	11.451	11.451		1	0.0489729	0.0530262	0.0105542	0.0269938
Delta-Infection	28.377			340.941	298.405	268.087		2	0.783566	0.742367	0.841695	0.755827
Omicron-Infection	103.848			698.723	661.995	598.274		3	4.78302	4.83599	3.59897	3.59018
								4	10.9046	10.9022	10.6703	10.6626
								5	12.9656	13.2035	12.2402	12.1067
								6	9.60889	9.78864	10.8286	10.9595
								7	6.01754	6.23588	7.31932	7.54478
								8	3.5791	3.68002	5.07656	5.30429
								9	2.25459	2.28225	2.90873	2.90994
								10	1.29656	1.31611	2.08419	2.09337
								11	1.28227	1.30551	1.54328	1.5373
								12	1.03027	1.05946	0.871775	0.878649
								13	0.769079	0.780546	0.774149	0.769324
								14	0.739491	0.757214	0.600005	0.608711
								15	0.482383	0.499507	0.713462	0.734232
								16	0.421167	0.433754	0.435096	0.430552
								17	0.344851	0.349973	0.366758	0.35092
								18	0.344851	0.318157	0.802117	0.782821
								19	1.42634	1.43171	3.28235	3.37423
								20	5.93592	6.04499	6.6201	6.66748
								21	9.75173	9.90529	7.21378	7.53128
								22	25.2292	24.0739	21.1981	20.3803

## Sheet: Supplementary Figure 2
Supplementary Figure 2
b
	Mock					SARS-CoV-2					SARS-COV-2+PAV-104
	fold change
ISG15	1	1	1	1	1	1.371	6.136	15.348	39.488	11.77	0.922	0.82	1.055	1.33	0.812
IFIT1	1	1	1	1	1	1.975	10.398	28.778	67.094	11.771	0.656	0.685	0.408	0.689	0.253
OAS3	1	1	1	1	1	0.942	6.775	5.668	19.89	4.155	1.065	1.742	1.095	1.257	1.074
MX1	1	1	1	1	1	1.084	4.453	7.88	17.823	4.324	0.596	0.577	0.867	1.031	0.516
d
		Mock					SARS-CoV-2					SARS-COV-2+PAV-104
	fold change
PARP4	1	1	1	1	1	1.022	0.871	0.837	0.988	1.351	0.409	0.405	0.439	0.498	0.8
PARP8	1	1	1	1	1	0.968	0.991	1.187	1.17	2.04	0.298	0.234	0.284	0.279	0.39
PARP9	1	1	1	1	1	1.045	2.455	1.922	2.8	3.804	0.303	0.395	0.028	0.131	0.318
PARP10	1	1	1	1	1	1.614	1.938	1.977	2.305	2.096	1.057	0.866	0.458	0.677	0.833
PARP14	1	1	1	1	1	1.301	1.54	2.015	2.056	4.178	0.809	0.361	0.585	0.514	0.727
UBE2I	1	1	1	1	1	0.777	1.314	0.815	0.881	1.871	2.368	2.559	4.06	5.407	3.89
GSK3A	1	1	1	1	1	0.784	1.269	0.691	0.963	2.093	1.665	1.711	1.637	2.992	2.688
GSK3B	1	1	1	1	1	0.895	1.113	0.696	0.974	1.522	2.058	1.41	2.99	3.519	2.761
CSNK1A1	1	1	1	1	1	1.187	1.15	0.858	1.115	1.605	1.803	1.285	1.639	2.284	1.954
